# Supplementary material for: Genome-Wide Identification, Characterization and Expression Patterns of the DBB Transcription Factor Family Genes in Wheat
Source: Int J Mol Sci. 2024 Oct 30;25(21):11654. doi: 10.3390/ijms252111654 (PMC11546462; doi:10.3390/ijms252111654)
Supplement: Supplementary file 1 [file ijms-25-11654-s001.zip]

Archive with 1 entries (1 files):
- ijms-3264489-supplementary.xlsx
