# Supplementary material for: Genome-Wide Identification, Characterization and Expression Patterns of the DBB Transcription Factor Family Genes in Wheat
Source: Int J Mol Sci. 2024 Oct 30;25(21):11654. doi: 10.3390/ijms252111654 (PMC11546462; doi:10.3390/ijms252111654)
Supplement: Supplementary file 1 [file ijms-25-11654-s001.zip › ijms-3264489-supplementary.xlsx]

## Sheet: Table S1
Table S1 The information of 18 DBB genes in Arabidopsis thaliana and Rice
Gene Name	Gene ID	Protein Sequences
AtDBB1	AT4G38960.3	MRILCDACENAAAIIFCAADEAALCRPCDEKALHMRLDISKCSESVKRVQIVETSSLIWWIKMGTFCLQSLHLVVHMCNKLASRHVRVGLAEPSNAPCCDICENAPAFFYCEIDGSSLCLQCDMVVHVGGKRTHGRFLLLRQRIEFPGDKPKENNTRDNLQNQRVSTNGNGEANGKIDDEMIDLNANPQRVHEPSSNNNGIDVNNENNHEPAGLVPVGPFKRESEK
AtDBB2	AT2G21320.1	MRILCDACESAAAIVFCAADEAALCCSCDEKVHKCNKLASRHLRVGLADPSNAPSCDICENAPAFFYCEIDGSSLCLQCDMVVHVGGKRTHRRFLLLRQRIEFPGDKPNHADQLGLRCQKASSGRGQESNGNGDHDHNMIDLNSNPQRVHEPGSHNQEEGIDVNNANNHEHE
AtDBB3	AT4G39070.1	MKIWCAVCDKEEASVFCCADEAALCNGCDRHVHFANKLAGKHLRFSLTSPTFKDAPLCDICGERRALLFCQEDRAILCRECDIPIHQANEHTKKHNRFLLTGVKISASPSAYPRASNSNSAAAFGRAKTRPKSVSSEVPSSASNEVFTSSSSTTTSNCYYGIEENYHHVSDSGSGSGCTGSISEYLMETLPGWRVEDLLEHPSCVSYEDNIITNNNNSESYRVYDGSSQFHHQGFWDHKPFS
AtDBB4	AT1G06040.1	MKIQCDVCEKAPATVICCADEAALCPQCDIEIHAANKLASKHQRLHLNSLSTKFPRCDICQEKAAFIFCVEDRALLCRDCDESIHVANSRSANHQRFLATGIKVALTSTICSKEIEKNQPEPSNNQQKANQIPAKSTSQQQQQPSSATPLPWAVDDFFHFSDIESTDKKGQLDLGAGELDWFSDMGFFGDQINDKALPAAEVPELSVSHLGHVHSYKPMKSNVSHKKPRFETRYDDDDEEHFIVPDLG
AtDBB5	AT1G78600.2	MKIQCNVCEAAEATVLCCADEAALCWACDEKIHAANKLAGKHQRVPLSASASSIPKCDICQEASGFFFCLQDRALLCRKCDVAIHTVNPHVSAHQRFLLTGIKVGLESIDTGPSTKSSPTNDDKTMETKPFVQSIPEPQKMAFDHHHHQQQQEQQEGVIPGTKVNDQTSTKLPLVSSGSTTGSIPQWQIEEIFGLTDFDQSYEYMENNGSSKTDVLKMKLLDSACLGKKLEKADTSRRGDSDSSSMMRSAEEDGEDNNNCLGGETSWAVPQIQSPPTASGLNWPKHFHHHSVFVPDITSSTPYTGSSPNQRVGKRRRRF
AtDBB6	AT1G75540.1	MKIRCDVCDKEEASVFCTADEASLCGGCDHQVHHANKLASKHLRFSLLYPSSSNTSSPLCDICQDKKALLFCQQDRAILCKDCDSSIHAANEHTKKHDRFLLTGVKLSATSSVYKPTSKSSSSSSSNQDFSVPGSSISNPPPLKKPLSAPPQSNKIQPFSKINGGDASVNQWGSTSTISEYLMDTLPGWHVEDFLDSSLPTYGFSKSGDDDGVLPYMEPEDDNNTKRNNNNNNNNNNNTVSLPSKNLGIWVPQIPQTLPSSYPNQYFSQDNNIQFGMYNKETSPEVVSFAPIQNMKQQGQNNKRWYDDGGFTVPQITPPPLSSNKKFRSFW
AtDBB7	AT2G31380.1	MKIQCDVCEKAPATLICCADEAALCAKCDVEVHAANKLASKHQRLFLDSLSTKFPPCDICLEKAAFIFCVEDRALLCRDCDEATHAPNTRSANHQRFLATGIRVALSSTSCNQEVEKNHFDPSNQQSLSKPPTQQPAAPSPLWATDEFFSYSDLDCSNKEKEQLDLGELDWLAEMGLFGDQPDQEALPVAEVPELSFSHLAHAHSYNRPMKSNVPNKKQRLEYRYDDEEEHFLVPDLG
OsDBB1	LOC_Os05g11510.1	MSPPPPPYYHHLLLLRSSPTTTGGGARVLAAAELARMKLLCSACEAAEASVLCCADEAAL CARCDRDIHAANRLAGKHLRLPLLSPASSSSSSAAALAPPPPSPPKCDICQESHAYFFCL EDRALLCRSCDVAVHTANAFVSAHRRFLLTGVQVGQEQDEHSPDPPEPSPPPPPPPPASK SDHPAPLYGEGGGGFSWDAADSPAAGGLPDWSAVVDQFGSPPPPRHTDTATVTTPPPTKR SPRAPAFGGQGGMMDWPLGEFFGGFTDFTGGFGFGFGDSGTSKADSGKLGGSTDGSPYYR SSSEDDRNADELFGQVPEIQWSVPELPSPPTASGLHWQRHPAATHGGGGGGPDTTAFVPD ICSPDSCFPATTSKRRRQ
OsDBB2	LOC_Os01g10580.1	MKVLCSACEAAEARVLCCADDAALCARCDLHVHAANRLAGKHHRLPLLSSSSSSSSPSPP TCDICQDAHAYFFCVEDRALLCRACDVAVHTANALVSAHRRFLLTGVHVGLDAAADDDDK HPPHPLSSSLPRNTAPPPQPPPKRSPSPIYSDDDVIDWATGGHDIGITGNLPDWSLVDEQ FNTPALPPVVTKTPPKRASRGPVTAGTAAAVFGNLAGGSPDWPLNEFFGFADFSSGFGFA ENGTSKADSGKIGSMDGSPNGGRSSSSSSSSSAAAAGGGGGGQDFFGQVPEVHWAVPELP SPPTASGLHWQRDPRYGGGATDASAVFVPDISSPENPFRCFAAAAAGDHTMKRRRRC
OsDBB3	LOC_Os09g35880.1	MRTICDVCESAPAVLFCVADEAALCRSCDEKVHMCNKLARRHVRVGLADPNKVQRCDICE NAPAFFYCEIDGTSLCLSCDMTVHVGGKRTHGRYLLLRQRVEFPGDKPGHMDDVAMQQKD PENRTDQKKAPHSVTKEQMANHHNVSDDPASDGNCDDQGNIDSKMIDLNMRPVRTHGQGS NSQTQGVDVSVNNHDSPGVVPTCNFEREANK
OsDBB4	LOC_Os04g41560.2	MRIQCDACEAAAATVVCCADEAALCARCDVEIHAANKLASKHQRLPLDAALPAALPRCDV CQEKAAFIFCVEDRALFCRDCDEPIHVPGTLSGNHQRYLTTGIRVGFSSVCSANADHLPP PAPKGNSKPPASGIAAAAAPKPAVSAAAQEVPSSPFLPPSGWAVEDLLQLSDYESSDKKG SPIGFKDLEWLDDIDLFHVQSPAKGGSTAAEVPELFASPQPASNMGLYKASGARQSKKPR VEIPDDDEDFFIVPDLG
OsDBB5	LOC_Os02g39360.1	MKIQCDACESAAAAVVCCADEAALCAACDVEVHAANKLAGKHQRLPLEALSARLPRCDVC QEKAAFIFCVEDRALFCRDCDEPIHVPGTLSGNHQRYLATGIRVGFASASPCDGGSDAHD SDHHAPPMGSSEHHHHHQQPAPTVAVDTPSPQFLPQGWAVDELLQFSDYETGDKLQKESS PPLGFQELEWFADIDLFHNQAPKGGAAAGRTTAEVPELFASQAANDVAYYRPPTRTAAAA FTAATGFRQSKKARVELPDDEEDYLIVPDLG
OsDBB6	LOC_Os06g49880.1	MRVQCDVCAAEPAAVLCCADEAALCSACDRRVHRANRLASKHRRLPLVHPSSSSSGDGGA AAAPLCDVCREKRGLVFCVEDRAILCADCDEPIHSANDLTAKHTRFLLVGAKLSPAALAE QPLPSSDCSSDDDAAAAATEEEYHSSAASTGAAVSAPLDASSNGAGGGGGVGGSSISDYL TTICPGWRVEDLLPDDDAFAAAAAQAGKEKDERVPFLDADLFDVVAGRPEKKGGAWAPHV PHLPAWCLDEVPVVVAASAAPAATPVKAKQGHVRDSHWSDSDAFAVPEFSPPPPPAKRAR PSSQFWCF
OsDBB7	LOC_Os04g45690.1	MKVQCDVCAAEAASVFCCADEAALCDACDRRVHSANKLAGKHRRFSLLQPLASSSSAQKP PLCDICQEKRGFLFCKEDRAILCRECDVTVHTTSELTRRHGRFLLTGVRLSSAPMDSPAP SEEEEEEAGEDYSCSPSSVAGTAAGSASDGSSISEYLTKTLPGWHVEDFLVDEATAASSS SDGLFQGGLLAQIGGVPDGYAAWAGREQLHSGVAVAADERASRERWVPQMNAEWGAGSKR PRASPPCLYW
OsDBB8	LOC_Os02g43170.1	MKVQCDVCAAEAASVFCCADEAALCDACDHRVHRANKLAGKHRRFSLLNPSASGRSPTST TAPLCDICQEKRGFLFCKEDRAILCRECDVPVHTASELTMRHSRYLLTGVRLSSEPAASP APPSEEENSSSFCCSADDAVPAPAAPATSHGGSSGSSSISEYLTTLPGWHVEDFLVDDAT AEAAAAAAATSSGISANGPCQGVTRIGGLQESAGYPAWMAQQQLCCDGLVAGDASPASRE RWVPQMYADQLAAGSKRSRTSTASSYSYW
OsDBB9	LOC_Os12g10660.1	MKIGCDACEQAEAAVLCCADEAALCRRCDAAVHSANRLAGKHTRVALLLPSSSSAAAGDD DHHPTCDICQEKTGYFFCLEDRALLCRSCDVAVHTATAHAAAHRRFLITGVRIGGSVDAA AAADVIVSPTSSSIAPAGSASSNHAGAAGNNNGRSPAPVRFSGGDGGVEPEQQWPWSDVF AADDDDDVSAAMEQCYYHGISEPHSSSLTG
OsDBB10	LOC_Os06g05890.1	MKIQCNACGAAEARVLCCADEAALCTACDEEVHAANKLAGKHQRVPLLSDDGGAAPAAAA PAVPKCDICQEASGYFFCLEDRALLCRDCDVSIHTVNSFVSVHQRFLLTGVQVGLDPADP VPPVADKHVKSAGGSVDSATKHLQRNPTDLSGENSASLPSQNVINGNYSRQSSVTMAKTG QVNWTMSNNTIRSIDPPPKYSSEESPALLLASHTSTMAAYSSQISKDSDRIYNLPFTGGN GSDSLHDWHVDEFFSNSEFGFAEHGSSKGDNAKPGSAGGSPQCRLAEGLFVEGLLGQVPD NPWTVPEVPSPPTASGLYWQNNLLCPSYDSTMFVPEISSLENSQNNFTVSAGLKRRRRQF

## Sheet: Table S2
Table S2 The list of 27 DBB genes identified in Triticum aestivum L.
Gene Name	Gene ID	Sequence Type	Sequences
TaDBB1	TraesCS2D02G386300.2	CDS	ATGAAGGTGCAGTGCGACGTGTGCGAGGCCGAGGCGGCCTCCGTCTTCTGCTGCGCCGACGAGGCCGCGCTGTGCGACGCCTGCGACCGCCGCGTCCACCGCGCCAACAAGCTCGCCGGCAAGCACCGCCGCCTGTCCCTCCTCCACCCATCGCCGGCCTCCTCCTCGTCGCCTTCGCCGAAGCCGCCTCTCTGCGACATCTGCCAGGAGAAGAGGGGGCTCCTGTTCTGCAAGGAGGACAGGGCGATCCTGTGCCGGGAGTGCGACGTCCAGGTGCACACGGCCAGCGAGCTGACGAGGCGGCACGGCCGGTTCCTGCTCACCGGCGTGCGCGTCTCGTCGGCGCCGGCGGAGTCCCCCGCGCCGTCGGGTCAGGAGGAGGAGGGGAACAGCACCAGC…
		Protein	MKVQCDVCEAEAASVFCCADEAALCDACDRRVHRANKLAGKHRRLSLLHPSPASSSSPSP KPPLCDICQEKRGLLFCKEDRAILCRECDVQVHTASELTRRHGRFLLTGVRVSSAPAESP APSGQEEEGNSTSPCIADSCSGDASGTASASASASDGSSISEYLTKTLPGWHVEDFLLDD AAVAVSSNKPYQGGGLARIGGPQEGEGYPAWAGQEQLIGGVVVAAGERASRELWVPQMHA GAAWAGSKRPRPSSLGSSFYW
TaDBB2	TraesCS2A02G388500.2	CDS	ATGAAGGTGCAGTGCGACGTGTGCGAGGCCGAGGCGGCCTCCGTCTTCTGCTGCGCCGACGAGGCCGCGCTGTGCGACGCGTGCGACCGCCGCGTCCACCGCGCCAACAAGCTCGCCGGCAAGCACCGCCGCCTGTCCCTCCTCCACCCGTCGCCGTCCTCGCCCTCCTCGTCGCCTTCGTCGAAGCCGCCTCTCTGCGACATCTGCCAGGAGAAGAGGGGGCTCCTGTTCTGCAAGGAGGACAGGGCGATCCTGTGCCGGGAGTGCGACGTCCAGGTGCACACGGTCAGCGAGCTGACGAGGCGGCACGGCCGGTTCCTGCTCACCGGCGTGCGCGTCTCGTCGGCGCCGGCGGAGTCCCCCGCGCCGTCGGGTCAGGAGGAGGAGGAAGGGAACAGC…
		Protein	MKVQCDVCEAEAASVFCCADEAALCDACDRRVHRANKLAGKHRRLSLLHPSPSSPSSSPS SKPPLCDICQEKRGLLFCKEDRAILCRECDVQVHTVSELTRRHGRFLLTGVRVSSAPAES PAPSGQEEEEGNSTSPCNADSCSGDASASASASDGSSISEYLTKTLPGWHVEDFLLDDAA VAVSSNKPYQVGLARVGGPQEGYPAWAGQEQLIGGVVVAAGERASRELWVPQMHAGAAWA GSKRPRPSSSLGSSSYW
TaDBB3	TraesCS2B02G406600.1	CDS	ATGAAGGTGCAGTGCGACGTGTGCGAGGCCGAGGCGGCCTCAGTCTTCTGCTGCGCCGACGAGGCCGCGCTGTGCGACGCGTGCGACCGCCGCGTCCACCGCGCCGACAAGCTCGCCGGCAAGCACCGCCGCCTGTCCCTCCTCCACCCGTCTCCGTCCTCGCCCTCCTCGTCGCCTTCGTCAAAGCCGCCTCTCTGCGACATCTGCCAGGAGAAGAGGGGGTTCCTGTTCTGCAAGGAGGACAGGGCGATCCTGTGCCGGGAGTGCGACGTCCAGGTGCACACGGTCAGCGAGCTGACGAGGCGGCACGGCCGGTTCCTGCTCACCGGCGTGCGCGTCTCGTCGGCGCCGGCGGAGTCCCCCGCGCCGTCGGGTCAGGAGGAGGCAGAAGGGAACAGC…
		Protein	MKVQCDVCEAEAASVFCCADEAALCDACDRRVHRADKLAGKHRRLSLLHPSPSSPSSSPS SKPPLCDICQEKRGFLFCKEDRAILCRECDVQVHTVSELTRRHGRFLLTGVRVSSAPAES PAPSGQEEAEGNSTSPCNADSCSGDASGTASASATASDGSSISEYLTKTLPGWHVEDFLL DDAAASAAVTVSSNKPYQVGLARIGGPQEGYPAWAGQEQLIGGVVVAAGERASRELWVPQ MHAGAAWTGSKRPRPSSLGSSSYW
TaDBB4	TraesCS7B02G006400.1	CDS	ATGAAGATCCAGTGCAACGCGTGCGGGGCGGCGGAGGCGCGGGTGCTCTGCTGCGCCGACGAGGCCGCGCTCTGCGCCGCCTGCGACGAGGAGGTGCACGCCGCCAACAGGCTCGCCGGGAAGCACCAGCGCGTGCCGCTCCTCCCCGACGCCGCCGCGCCGCCCAAGTGCGACATCTGCCAGGAGGCTTCTGGATACTTCTTCTGCCTGGAAGACCGTGCTCTACTTTGTAGAGATTGTGATGTTGCTATACACACAGTGAATTCCTTTGTTTCAGCACATCAAAGGTTCCTGCTGACAGGAGTTCAAGTTGGCCTCGATCCTGCCGATCCTGTTCCACCTGTTGCTGACAAGCACGTAAACACTTCAGGTGAAAACAGTGCATCTATTCCCAGCCAA…
		Protein	MKIQCNACGAAEARVLCCADEAALCAACDEEVHAANRLAGKHQRVPLLPDAAAPPKCDIC QEASGYFFCLEDRALLCRDCDVAIHTVNSFVSAHQRFLLTGVQVGLDPADPVPPVADKHV NTSGENSASIPSQNAISGDYSRQISVPNTKTGMTNWTMDNSALRLAEPPPKYLSDGNSKL LLSNQTTTALSNQMNRDSGRAYNLPFSGGNGSDSLPEWPVDEFFSNLEYGPNFGFTEHGS SKGDNAKLGSAGGSPQCRLAEGLFAEDLLGQVPGFDAEDPWVVPEVPSPPTASGLCWQGN LHYPVYDGAMFVPEAPSLQSSQDNFAASAGFKRRRREF
TaDBB5	TraesCS7A02G108400.1	CDS	ATGAAGATCCAGTGCAACGCGTGCGGCGCCGCGGAGGCGCGGGTGCTCTGCTGCGCCGACGAGGCCGCGCTCTGCGCCGCCTGCGACGAGGAGGTGCACGCCGCCAACAGGCTCGCCGGCAAGCACCAGCGCGTGCCGCTCCTCCCCGACGCCGCCGCGCCGCCCAAGTGCGACATCTGCCAGGAGGCTTCTGGATACTTCTTCTGCCTGGAGGACCGTGCTCTACTTTGTAGAGATTGTGATGTTGCTATACACACAGTGAATTCCTTTGTTTCAGCACATCAAAGGTTCCTGCTGACAGGAGTTCAAGTTGGCCTCGATCCTGCCGATCCTGTTCCACCTGTTGCTGACAAGCACGTTAACACTTCAGGTGGATCAGTGGATTCACTACCGAAACAC…
		Protein	MKIQCNACGAAEARVLCCADEAALCAACDEEVHAANRLAGKHQRVPLLPDAAAPPKCDIC QEASGYFFCLEDRALLCRDCDVAIHTVNSFVSAHQRFLLTGVQVGLDPADPVPPVADKHV NTSGGSVDSLPKHLPKKNPTALFSGENSASIPSQNAISGDYSRQISAPNTKTGMTNWTMD NSALRLAEPPPKYLSDGNSKLLLSNQTTTALSNQMNRDSGRAYNLPFSGGNGSDSLPDWP VDEFFSNLEYGPNFGFTEHGSSKGDNAKLGSAGGSPQCRLAEGLFAEDLLGQVPGLDAED PWVVPEVPSPPTASGLCWQGNLHYPVYDGAMFVPEAPSLQSSQDHFTASAGFKRRRREF
TaDBB6	TraesCS7D02G103300.1	CDS	ATGAAGATCCAGTGCAACGCGTGCGGCGCGGCGGAGGCGCGGGTGCTCTGCTGCGCCGACGAGGCCGCGCTCTGCGCCGCCTGCGACGAGGAGGTGCACGCCGCCAACAGGCTCGCCGCCAAGCACCAGCGCGTGCCGCTCCTCCCCGACGCCGCGCCCGACGCCGCCGCGCCGCCCAAGTGCGACATCTGCCAGGAGGCTTCTGGATACTTCTTCTGCCTGGAAGACCGTGCTCTACTTTGTAGAGATTGTGATGTTGCTATACACACAGTGAATTCCTTTGTTTCAGCACATCAAAGGTTCCTGCTGACAGGAGTTCAAGTTGGCCTCGATCCTGCTGATCCTGTTCCACCTGTTGCTGACAAGCACGTAAACACTTCAGGTGGATCAGTGGATTCA…
		Protein	MKIQCNACGAAEARVLCCADEAALCAACDEEVHAANRLAAKHQRVPLLPDAAPDAAAPPK CDICQEASGYFFCLEDRALLCRDCDVAIHTVNSFVSAHQRFLLTGVQVGLDPADPVPPVA DKHVNTSGGSVDSLPKHLPKKNPTVLFSGENSASIPSQNAISGDYSRQISAPNTKTGMTN WTMDNSALRLAEPPPKYLSDGNSKLLLSNQTTTALSNQMNRDSGRAYNLPFSGGNGSDSL PDWPVDEFFSNLEYGPNFGFTEHGSSKGDNAKLGSAGGSPQCRLAEGLFAEDLLGQVPGF DAEDPWVVPEVPSPPTASGLCWQGNLHYPVYDSAMFVPEAPSLQSSQDHFTASAGFKRRR REF
TaDBB7	TraesCS6B02G285200.1	CDS	ATGAAGGTGCAGTGCGACGTGTGCGCGGCCGAAGCGGCCTCGGTCTTCTGCTGCGCCGACGAGGCCGCGCTCTGCGACGCTTGCGACCGCCGCGTGCACCGCGCCAACAAGCTCGCCGGCAAGCACCGCCGCTTCTCGCTGCTCAACCCGTCGCCGTCCGCGTCGATGCCGCCGCCGCTCTGCGACATCTGCCAGGAGAAGAGGGGCTTCTTGTTCTGCAAGGAGGACAGGGCGATCCTGTGCCGGGAGTGCGACGTGTCGGTGCACGCGGCGAGCGAGCTCAGCATGCGCCACGCCCGCTTCCTGCTCACCGGCGTGCGGGTCTCCTCGGAGCCGGCCGCCTCCCCCGCGCCGCCCTCGGAGGAGGAGAACACGAGCAGCCACTGCTGCAGCGGCGAC…
		Protein	MKVQCDVCAAEAASVFCCADEAALCDACDRRVHRANKLAGKHRRFSLLNPSPSASMPPPL CDICQEKRGFLFCKEDRAILCRECDVSVHAASELSMRHARFLLTGVRVSSEPAASPAPPS EEENTSSHCCSGDDDAAPATSHGASSGSSISEYLTKTLPGWHVEDFLVDDATAAAAAAAA SAGFSSGGSYPGVGTPNFALHDAGYPAGWTRQEHWVPQMYAKLAGGKRSRTSAANPHW
TaDBB8	TraesCS6D02G221700.1	CDS	ATGAAGGTGCAGTGCGACGTGTGCGCGGCCGACGCGGCCTCCGTCTTCTGCTGCGCCGACGAGGCCGCGCTCTGCGACGCCTGCGACCGCCGCGTGCACCGCGCCAACAAGCTCGCCGGCAAGCACCGCCGCTTCTCGCTGCTCAACCCGTCGCCGTCCTCCGCGTCGCCGTCGCAGATGCCGCCGCCGCTCTGCGACATCTGCCAGGAGAAGAGGGGCTTCTTGTTCTGCAAGGAGGACAGGGCGATCCTGTGCCGGGAGTGCGACGTGTCGGTGCACACAGCGAGCGAGCTCAGCATGCGCCACGCCCGCTTCCTGCTCACCGGCGTGCGGGTCTCCTCGGAGCCGGCCGCCTCCCCCGCGCCCCCGCCGTCGGAGGAGGAGAACACGAGCAGCCAC…
		Protein	MKVQCDVCAADAASVFCCADEAALCDACDRRVHRANKLAGKHRRFSLLNPSPSSASPSQM PPPLCDICQEKRGFLFCKEDRAILCRECDVSVHTASELSMRHARFLLTGVRVSSEPAASP APPPSEEENTSSHCCSGDDDAHGASSGSSISEYLTKTLPGWHVEDFLVDDATAAAAAAAA SAGFSSGGSYQGVGTPNFALHDAGYPAGWTRQEHWVPQMYAELAGGKRSRTSAANPHW
TaDBB9	TraesCS6A02G239300.1	CDS	ATGAAGGTGCAGTGCGACGTGTGCGCGGCCGACGGGGCCTCCGTCTTCTGCTGCGCCGACGAGGCCGCGCTCTGCGACGCCTGCGACCGCCGCGTGCACCGCGCCAACAAGCTCGCCGGCAAGCACCGCCGCTTCTCGCTGCTCAACCCGTCGCCGTCGTCCGCGTCGCCGTCGCAGATGCCGCCGCCTCTCTGCGACATCTGCCAGGAGAAGAGGGGCTTCTTGTTCTGCAAGGAGGACAGGGCGATCCTGTGCCGGGAGTGCGACGTGTCGGTGCACACGGCCAGCGAGCTCAGCATGCGCCACGCCCGCTTCCTGCTCACCGGCGTGCGGGTCTCCTCGGAGCCGGCCGCCTCCCCCGCGCCCCCGCCGTCGGAGGAGGAGAACACGAGCAGCCAC…
		Protein	MKVQCDVCAADGASVFCCADEAALCDACDRRVHRANKLAGKHRRFSLLNPSPSSASPSQM PPPLCDICQEKRGFLFCKEDRAILCRECDVSVHTASELSMRHARFLLTGVRVSSEPAASP APPPSEEENTSSHCCSGDDDAHGASSGSSISEYLTKTLPGWHVEDFLVDDATAAAAAAAS AGFSSGGSYQGVAPNFAVHDAGYPAGWMRQEHWVPQMYTELAGGKRSRTSAASPHW
TaDBB10	TraesCS2B02G367300.1	CDS	ATGAGGATCCAGTGCGACGCGTGCGAGGGCGCGGCGGCGACGGTGGTGTGCTGCGCGGACGAGGCGGCGCTGTGCGCGCGCTGCGACGTGCAGATCCACGCCGCCAACAAGCTGGCCAGCAAGCACCAGCGCCTGCCGCTCGAGGACGCCGCCGCCGCCGGGCTCCCGCGTTGCGACGTCTGCCAGGACAAGCCGGCCTTCGTCTTCTGCGTGGACGACAGGGCGCTCTTCTGCCGCGACTGCGACGACTCCATCCACGTCCAGGGCACGCTCTCCGCCAACCACCAGCGCTACATCGCCACCGGCATCCGCGTCGGCTTCAGCTCCGTCTGCAGCGCCCACGCCGACAGCCATCCGCCGCCGCCGCCCTCCAAGCCCAAGGCGCCGCCGACCGCCGCC…
		Protein	MRIQCDACEGAAATVVCCADEAALCARCDVQIHAANKLASKHQRLPLEDAAAAGLPRCDV CQDKPAFVFCVDDRALFCRDCDDSIHVQGTLSANHQRYIATGIRVGFSSVCSAHADSHPP PPPSKPKAPPTAAIPRTAPVSAAAQEVPSSPFMPSGWAVEDLLQFSDYESSDKKGSPSPL GFKELEWFADIDLFHDDQAPAPKWGRTAAEVPELFASPQPASNAGFYKTAGARQSKKAKV ELPEDDDEDYLIVPDLG
TaDBB11	TraesCS2A02G348900.1	CDS	ATGAGGATCCAGTGCGACGCGTGCGAGGGCGCGGCGGCGACGGTGGTGTGCTGTGCAGACGAGGCGGCGCTGTGCGCGCGCTGCGACGTGCAGATCCACGCCGCCAACAAGCTGGCCAGCAAGCACCAGCGCCTGCCGCTCGAGGCCGCCCCCGGCCTCCCGCGCTGCGACGTGTGCCAGGACAAGCCGGCCTTCGTCTTCTGCGTGGACGACAGGGCGCTCTTCTGCCGTGACTGCGACGACTCCATCCACGTCCAGGGCACGCTCTCCGCCAACCACCAGCGCTACATCGCCACCGGCATCCGCGTCGGCTTCAGCTCCGTCTGCAGCGCCCACGCCGACACCCACCCGCCGCCCTCCAAGCCCAAGGCGCCGCCGACCGCCGCCGTCCCCAGGGCG…
		Protein	MRIQCDACEGAAATVVCCADEAALCARCDVQIHAANKLASKHQRLPLEAAPGLPRCDVCQ DKPAFVFCVDDRALFCRDCDDSIHVQGTLSANHQRYIATGIRVGFSSVCSAHADTHPPPS KPKAPPTAAVPRAAPVSAAAQEVPSSPFLPSSGWAVEDLLQFSDYESSDKKGSPSPLGFK ELEWFADIDLFHDDQAPAPKWGRTAAEVPELFASPQPASNTGFYKAAGARQSKKARVEMP DDDDEDYLLVPDLG
TaDBB12	TraesCS2A02G366100.1	CDS	ATGAGGATCCAGTGCGACGCGTGCGAGGGCGCGGCGGCGACGGTGGTGTGCTGCGCGGACGAGGCGGCGCTGTGCGCGCGCTGCGACGTGCAGATCCACGCCGCCAACAAGCTGGCCAGCAAGCACCAGCGCCTGCCGCTCGAGGACGCCGCCGACGCCGCCGGCCTCCCGCGCTGCGACGTGTGCCAGGACAAGCCGGCCTTCGTCTTCTGCGTGGACGACAGGGCGCTCTTCTGCCGCGACTGCGACGACTCCATCCACGTCCAGGGCACGCTCTCCGCCAACCACCAGCGCTACATCGCCACCGGCATCCGCGTCAGCTTCAGCTCCGTCTGCAGCGCCCACGCCGACACCCACCCGCCGCCGCCGCCGACCTCCAAGCCCAAGGCGCCGCCGACC…
		Protein	MRIQCDACEGAAATVVCCADEAALCARCDVQIHAANKLASKHQRLPLEDAADAAGLPRCD VCQDKPAFVFCVDDRALFCRDCDDSIHVQGTLSANHQRYIATGIRVSFSSVCSAHADTHP PPPPTSKPKAPPTVAVHRAEPVSAAAQEVPSSPFLPSSGWAVEDLLQFSDYESNDKKGSP SPLGFKELEWFADIDLFHEYDDQAPAPKWGRTAAEVPELFASPQPASNAGFYKTAGARQS KKARVELPDDDDEDYLLVPDLG
TaDBB13	TraesCS6A02G143900.1	CDS	ATGCTCATGAAGATAGGGTGCGACGCGTGCGGGCAGGCGGAGGCCGCGGTGCTGTGCTGCGCCGACGAGGCCGCGCTGTGCCGCCGCTGCGACGCCGCCGTGCACTCCGCCAACAAGCTCGCCGGCAGGCACCACCGCGTCGCGCTCCTCTCCTCAACGCCCGCCGGCTCGTCGTCGCCCGGCGCCGGCGACGACGGCGGGAGCCACCCCGCCTGCGACATCTGCCAGGAGAAAACAGGCTACTTCTTCTGTGTAGAGGACAGAGCCCTCCTGTGCCGAAGCTGCGACGTTGCCATCCACACCGCAACTCCCAATGCTTCCACCCACCGCCGATTCCTCATCACCGGCGTCCGCGTCGGTGCTGATCAGGACCATATCGGCGATGTCAGTGGCGCCACG…
		Protein	MKIGCDACGQAEAAVLCCADEAALCRRCDAAVHSANKLAGRHHRVALLSSTPAGSSSP GAGDDGGSHPACDICQEKTGYFFCVEDRALLCRSCDVAIHTATPNASTHRRFLITGVRVG ADQDHIGDVSGATVGSPSNSSANGSNNMPTSENFAIANDQRSEEGVGLIGGGEDDIGQQQ QWPWSDIFADDGVGMDQHQCYPGFSEPGSSSLTG
TaDBB14	TraesCS2D02G347300.2	CDS	ATGAGGATCCAGTGCGACGCGTGCGAGGGCGCGGCGGCGACGGTGGTGTGCTGCGCGGACGAGGCGGCGCTGTGCGCGCGCTGCGACGTGCAGATCCACGCCGCCAACAAGCTGGCCAGCAAGCACCAGCGCCTCCCGCTCGAGGACGCCGCCGCCGCCGCCGGCCTCCCGCGCTGCGACGTCTGCCAGGACAAGCCGGCCTTCGTCTTCTGCGTGGACGACAGGGCGCTCTTCTGCCGCGACTGCGACGACTCCATCCACGTCCAGGGCACGCTCTCCGCCAACCACCAGCGCTACATCGCCACCGGCATCCGCGTCGGCTTCAGCTCCGTCTGCAGCGCCCACGCCGACACCCACCCGCCGCCCTCCAAGCCCAAGGCGCCGCAGATCGCCGCCGTC…
		Protein	MRIQCDACEGAAATVVCCADEAALCARCDVQIHAANKLASKHQRLPLEDAAAAAGLPRCD VCQDKPAFVFCVDDRALFCRDCDDSIHVQGTLSANHQRYIATGIRVGFSSVCSAHADTHP PPSKPKAPQIAAVPRAAPVSAAAQEVPSSPFLPSSGWAVEDLLQFSDYESSDKKGSPSPL GFKELEWFADIDLFHDDQAPAPKWGGTAAEVPELFASPQPASNAGFYKTAGARQSKKARV ELPDDDDEDYLIVPDLG
TaDBB15	TraesCS3A02G139300.1	CDS	ATGAAGGTCCTCTGCTCCGCGTGCGAGGCGGCCGAGGCGCGCGTGGTCTGCTGCGCCGACGAGGCCGCCCTCTGCGCGCGCTGCGACCGCGACGTGCACGCCGCCAACCGCCTCGCCGGCAAGCACCACCGCCTACCCCTCCTCTCCGCCGCATCCAACCCGCCCGCCGTGTCCGCGCCGAACTGCGACATATGCCAGGAGGGCCACGCCTACTTCTTCTGCGTGGAGGACCGCGCGCTGCTCTGCCGGAGCTGCGACGTCGCCGTGCACACCGCCAACGCCTTCGTCTCCGCGCACCGGAGGTTCCTCCTCACAGGCGTCCAGGTCGGCCTCGAGCCCGACGAACAAGAAGAATCAGTTCCGGAGCCGGAGCCGGAGCCGCAACCGCCCAACAACGCC…
		Protein	MKVLCSACEAAEARVVCCADEAALCARCDRDVHAANRLAGKHHRLPLLSAASNPPAVSAP NCDICQEGHAYFFCVEDRALLCRSCDVAVHTANAFVSAHRRFLLTGVQVGLEPDEQEESV PEPEPEPQPPNNASSAPLPPPMCHRKRSPTPLYSDGDIDWAAGSDVGITGNLPDWSVIDE QFGSATPAMRPAEPEVIKAPPKKSPRVAVTAASAALFGGSMPDWPLDEFFGFTEFNSGFG FAENGTSKADSGKLSSPNRGSLSSSSSGNAAQNAQDFFGQVPEVQWSRSTMPELPSPPTA SGLHWQGDPRYGSAADSAAVFVPDICSPENPFRCFAAGADQQLKRRRRC
TaDBB16	TraesCS6B02G172300.1	CDS	ATGCTCATGAAGATCGGGTGCGACGCGTGCGGGCAGGCGGAGGCCGCGGTGCTGTGCTGCGCCGACGAGGCCGCGCTGTGCCGTCGCTGCGACGCCGCCGTGCACTCCGCCAACAAGCTCGCCGGCAGGCACCACCGCGTCGCGCTCCTTTCCTCGGCGCCGGCCGGCTCGTCATCGCCCGGCACCGGCGACGACGGCGGGACCCACCCCGCCTGCGACATCTGCCAGGAGAAAACAGGCTACTTCTTCTGTGTGGAGGATAGAGCCCTCCTGTGCCGAAGCTGCGACATCGCCATCCACACCGCGACTCCCCATGCTTCCACCCACCGCCGATTCCTCATCACCGGCGTCCGCGTCGGTGTTGATCAGGACCATATCGGCGATGTCAGTGGCGCCACG…
		Protein	MKIGCDACGQAEAAVLCCADEAALCRRCDAAVHSANKLAGRHHRVALLSSAPAGSSSP GTGDDGGTHPACDICQEKTGYFFCVEDRALLCRSCDIAIHTATPHASTHRRFLITGVRVG VDQDHIGDVSGATVGSPSNNSANGSNSMPTSENFAIANGQRSEEGAGLIGGGEDDIGQQQ QWPWSDIFAEDGVGMDQHQCYPGFSEPGSSSLTG
TaDBB17	TraesCS6D02G133100.1	CDS	ATGCTCATGAAGATCGGGTGCGACGCGTGCGGGCAGGCGGAGGCCACGGTGCTGTGTTGCGCCGACGAGGCCGCGCTGTGCCGCCGCTGCGACGCCGCCGTGCACTCCGCCAACAAGCTCGCCGGCAGGCACCACCGCGTCGCGCTCCTCTCCTCTGCGCCGGCCGGCTCGTCATCGCCCGGCGCCGGCGACGACGGTGGGACCCACCCCGCCTGCGACATCTGCCAGGAGAAAACGGGTCACTTCTTCTGTGTGGAGGACAGAGCCCTCCTGTGCCGAAGCTGCGACGTCGCCATCCACACCGCGACTCCCCATGCTTCCACCCACCACCGATTCCTCATCACCGGCGTCCGCGTCGGTGTTGATCAGGACCATATTGGCGATGTCAGTGGCGCCACA…
		Protein	MKIGCDACGQAEATVLCCADEAALCRRCDAAVHSANKLAGRHHRVALLSSAPAGSSSP GAGDDGGTHPACDICQEKTGHFFCVEDRALLCRSCDVAIHTATPHASTHHRFLITGVRVG VDQDHIGDVSGATVGSPSNSSANGSNSMPTSENFAIANGQRSEEGAGLIGGGEDDIGQQQ QWPWSDIFADDGVGMDQHQCYPGFSEPGSSSLTG
TaDBB18	TraesCS5D02G323400.1	CDS	ATGAGGACGATCTGCGATGTGTGCGAGAGCGCGGTGGCGGTGCTCTTCTGCGCGGCCGACGAGGCCGCCCTCTGCCGTCCCTGCGACGAGAAGGTACATATGTGTAACAAGCTTGCTAGTCGGCATGTAAGGGTTGGGCTTGCGGACCCTAATAAATTAATACGCTGTGATATATGTGAAAGTTCTCCTGCTTTCTTCTACTGTGACATAGATGGTACATCACTTTGCCTGAGCTGTGATATGGCTGTTCATGTTGGTGGGAAACGAACCCATGGAAGATACTTGCTGCTAAGACAACGAGTCGAATTTCCAGGAGATAAACCAGGGCATATGGACGATGTAGCCATGCAACAGATGGACTCTGAAAACCCAAGGGACCAAAATAACGCTCATTCCGTA…
		Protein	MRTICDVCESAVAVLFCAADEAALCRPCDEKVHMCNKLASRHVRVGLADPNKLIRCDICE SSPAFFYCDIDGTSLCLSCDMAVHVGGKRTHGRYLLLRQRVEFPGDKPGHMDDVAMQQMD SENPRDQNNAHSVPKEQMVNHHHNAYDPASDGNCNGQGAIDSKMFDLNMRPARNNGQGSS SQTHGVDHSHNNNHDSSGVVPTCNYDGAADK
TaDBB19	TraesCS5A02G317100.1	CDS	ATGAGGACGATCTGCGATGTGTGCGAGAGCGCGGTGGCGGTGCTCTTCTGCGCGGCCGACGAGGCCGCCCTCTGCCGTCCCTGCGACGAGAAGGTACATATGTGTAACAAGCTTGCTAGTCGGCATGTAAGGGTTGGGCTTGCGGACCCTAATAAATTAGTACGCTGTGATATATGTGAAAGTTCTCCTGCTTTCTTCTACTGTGACATAGATGGTACATCACTTTGCCTGAGTTGTGATATGGCTGTTCATGTTGGTGGGAAACGAACCCATGGAAGATACTTGCTGCTAAGACAACGAGTCGAATTTCCAGGAGATAAACCAGGGCATATGGACGATGTAGCCATGCAACAGATGGAGTCTGAAAACCCAAGGGACCAAAATAATGCTCATTCGGTA…
		Protein	MRTICDVCESAVAVLFCAADEAALCRPCDEKVHMCNKLASRHVRVGLADPNKLVRCDICE SSPAFFYCDIDGTSLCLSCDMAVHVGGKRTHGRYLLLRQRVEFPGDKPGHMDDVAMQQME SENPRDQNNAHSVEKEQMVNHHHNAYDPASDGNCNGQGAIDSKMFDLNMRPARNNGQGSS SQTHGVDHSHNNNHDSSGVVPTCNYDGATDK
TaDBB20	TraesCS5B02G317700.1	CDS	ATGAGGACGATCTGCGATGTGTGCGAGAGCGCGGTGGCGGTGCTCTTCTGCGCGGCCGACGAGGCCGCCCTCTGCCGTCCCTGCGACGAGAAGGTACATATGTGTAACAAGCTTGCTAGTCGGCATGTAAGGGTTGGGCTTGCGGACCCTAATAAATTAGTACGCTGTGATATATGTGAAAGTTCTCCTGCTTTCTTCTACTGTGACATAGATGGTACATCACTTTGCCTGAGTTGTGATATGGCTGTTCATGTTGGTGGGAAACGAACCCATGGAAGATATTTGCTGCTTAGACAACGAGTCGAATTTCCAGGAGATAAACCAGGGCATATGGACGATGTAGCCATGCAACAGATGGAGTCTGAAAACCCAAGGGACCAAAATAATGCTCATTCGGTA…
		Protein	MRTICDVCESAVAVLFCAADEAALCRPCDEKVHMCNKLASRHVRVGLADPNKLVRCDICE SSPAFFYCDIDGTSLCLSCDMAVHVGGKRTHGRYLLLRQRVEFPGDKPGHMDDVAMQQME SENPRDQNNAHSVAKEQMVNHHHNAYDPASDGNCNGQGAIDSKMFDLNMRPARNNGQGSS SQTHGVDHSHNNNHDSSGVVPTCNYDGATDK
TaDBB21	TraesCS3B02G156900.1	CDS	ATGAAGGTGCTCTGCTCTGCGTGCGAGGCCCCCGAGGCGCGCGTACTCTGCTGCGCCGACGAGGCCGCCCTCTGCGCGCGCTGCGACCGCGACGTGCACGACGCCAACCGCCTCGCCGGCAAGCACCACCGCCTGCCCCTCCTCTCCGCCGCCTCCAACCCGCCCGCCGTGTCCGCGCCAAACTGTGACATATGCCAGGAGGGCCACGCCTACTTCTTCTGCGTGGAGGACCGCGCGCTGCTCTGCCGGAGCTGCGACGTCGCCGTGCACACCGCCAACGCCTTCGTCTCCGCGCACCGGAGGTTCCTCCTCACCGGCGTCCAGGTCAGTCTCGAGCCCGACGAACAAGAAGAACCAGTGCCAGAGCCGGAGCCCGAGCCGCAACCGCCCAACAACGCC…
		Protein	MKVLCSACEAPEARVLCCADEAALCARCDRDVHDANRLAGKHHRLPLLSAASNPPAVSAP NCDICQEGHAYFFCVEDRALLCRSCDVAVHTANAFVSAHRRFLLTGVQVSLEPDEQEEPV PEPEPEPQPPNNASSAPLPPPMCHRKRSPTPLYSDGDIDWAAGPDVGITGNLPDWSVIDE QFGSGTPALRPAEPEVIKAPPRKSPRVAVTAASAALFGGSMPDWPLDEFFGFTEFNSGFG FAENGTSKADSGKLSSPNRRSMSSSSSGNATQNAQDFFGQVPEVHWSRSTMPELPSPPTA SGLHWQGDPHYGPASDSGAVFVPDICSPENPFRCFTAGADQQLKRRRRC
TaDBB22	TraesCS7D02G379900.2	CDS	ATGCGCGTGCAGTGCGACGTGTGCGGCCTCGAGCCGGCCGCCGTGCTCTGCTGCGCCGACGAGGCCGCGCTCTGCTCCCCCTGCAACCGCCGCGTCCACCGCGCCAACAAGCTCGCCGGCAAGCACCGCCGCCTCACCCTCCTCCAGCCCTCCCCGGCCGCCAACGACGCCGCCGCGCCGCTCTGCGACGTCTGCAAGGAGCGGAGGGGGCTCGTGTTCTGCGTGGAGGACCGGGCGATCCTGTGCGCCGACTGCGACGAGCCCATCCACAGCGCCAACGACCTCACGGCCAAGCACAGCCGCTTCCTCCTCGTCGGGGCCAAGCTGTCCGCCGACCCCGTGGACCAGGAGATCCCCTCCCCGGACGGAAGCTCCGTCGAGCAGGACGACTGCTCGGCC…
		Protein	MRVQCDVCGLEPAAVLCCADEAALCSPCNRRVHRANKLAGKHRRLTLLQPSPAANDAAAP LCDVCKERRGLVFCVEDRAILCADCDEPIHSANDLTAKHSRFLLVGAKLSADPVDQEIPS PDGSSVEQDDCSASAAEEAPAVHDASHAGGGGGGGGGSSISDYLTNICPGFEVDELLFDD AAFVAKGRDEQVPFMDADLFDVVAAERPGKRGAWAPHVPHTPAPAWGLEEFPAAMVAPAA AAKAKQGHVREWYHSDSDSDVFAVPEITSPPAKRARPSSFWCL
TaDBB23	TraesCS7B02G286300.3	CDS	ATGCGCGTGCAGTGCGACGTCTGCGGCCTCGAGCCGGCCGCCGTGCTCTGCTGCGCCGACGAGGCCGCGCTCTGCTCCCCCTGCAACCGCCGCGTCCACCGCGCCAACAAGCTCGCCGGCAAGCACCGCCGCCTCACCCTCCTCCAGCCCTCCCCGGCCGCCAACGACGCCGCCGCGCCGCTCTGCGACGTCTGCAAGGAGCGGAGGGGGCTCGTGTTCTGCGTGGAGGACCGGGCGATCCTGTGCGCCGACTGCGACGAGCCCATTCACAGCGCCAACGAGCTCACGGCCAAGCACAGCCGCTTCCTCCTCGTCGGTGCCAAGCTCTCCGCCGACCCCGTGGACCAGGAGATCCCCTCCCCGGACGGGAGCTCCGTCGAGCAGGACGACTGCTCGGCC…
		Protein	MRVQCDVCGLEPAAVLCCADEAALCSPCNRRVHRANKLAGKHRRLTLLQPSPAANDAAAP LCDVCKERRGLVFCVEDRAILCADCDEPIHSANELTAKHSRFLLVGAKLSADPVDQEIPS PDGSSVEQDDCSASAAEEAPAVHDASHAGGGGGGSSISDYLTNICPGWQVDELLFDDAAF VAKGRDEQVPFLDADLFDVVAAERPGKRGAWAPHVPHTPVPAWGLQEFPAALVAPAAAAK AKQGHVREWYHSDSDSDVFAVPEITSPPAKRARPSSFWCL
TaDBB24	TraesCS7A02G383400.1	CDS	ATGCGCGTGCAGTGCGACGTGTGCGGCCTCGAGCCGGCCGCCGTGCTCTGCTGCGCCGACGAGGCCGCGCTCTGCTCCCCCTGCAACCGCCGCGTCCACCGCGCCAACAAGCTCGCCGGCAAGCACCGCCGCCTCACCCTCCTCCAGCCCTCCCCGGCCGCCAACGACGCCGCCGCGCCGCTCTGCGACGTCTGCAAGGAGCGGAGGGGGCTCGTGTTCTGCGTGGAGGACCGGGCGATCCTGTGCGCCGACTGCGACGAGCCCATCCACAGCGCCAACGAGCTCACGGCCAAGCACAGCCGCTTCCTCCTCGTCGGGGCCAAGCTCTCCGCCGACCCCTTGGACAAGGAGATCCCCTCCCCGGACGGGAGCTCCGACGAGCACGAGGACTGCTCGGCC…
		Protein	MRVQCDVCGLEPAAVLCCADEAALCSPCNRRVHRANKLAGKHRRLTLLQPSPAANDAAAP LCDVCKERRGLVFCVEDRAILCADCDEPIHSANELTAKHSRFLLVGAKLSADPLDKEIPS PDGSSDEHEDCSASAAEEAPAVHDASHAGSGGGGGGGSSISDYLTNICPGFEVDELLFDD AAFVAKGRDEQVPFLDADLFDVVAAERPGKRGAWAPHVPHTPAPAWGLEEFPAAMVAPAA AAKAKQGHVREWYHSDSDSDVFAVPEITSPPAKRARPSSFWCL
TaDBB25	TraesCS6B02G246500.1	CDS	ATGAAGATCCAGTGCGACTCGTGCGGCGTCGCGGCGGCCACGGTGGTGTGCTGCGCCGACGAGGCGGCGCTGTGCGCGCGCTGCGACGTGGACATCCACGCCGCCAACAAGCTCGCCAGCAAGCACCAGAGGCTCCCGCTCGACGCGCTCGGCGCCAAGCTCCCGCGCTGCGACATCTGCCAGGAGAAGGCCGCCTTCATCTTCTGCGTCGAGGACAGGGCGCTCTTCTGCCGCGACTGCGACGAGCCCATCCACGTCCCCGGCACGCTCTCCGGGAACCACCAGCGCTACCTCGCCACCGGCATCCGCGTCGGCCTCGGCCCCGTCTCCGCCTGCGCCGCCGGGGACCACGGCGCCAGCCACGACGCCGACCACCCCGCCCCGCCCAAGCTCGCCTGC…
		Protein	MKIQCDSCGVAAATVVCCADEAALCARCDVDIHAANKLASKHQRLPLDALGAKLPRCDIC QEKAAFIFCVEDRALFCRDCDEPIHVPGTLSGNHQRYLATGIRVGLGPVSACAAGDHGAS HDADHPAPPKLACEPQPPAQPAASAQQVPSPPQFLPQDWGVDELLQFSDYESSDKLHKDS ALGFKELEWFTADMELFHDHAPKGGRATMEVPEFFASQAADDAAYYRPSRVAATAGLRQS KKARVEIPDDEDFFIVPDLG
TaDBB26	TraesCS6D02G199200.1	CDS	ATGAAGATCCAGTGCGACTCGTGCGGCGTCGCGGCGGCCACGGTGGTGTGCTGCGCGGACGAGGCGGCGCTGTGCGCGCGCTGCGACGTGGAGATCCACGCCGCCAACAAGCTCGCCAGCAAGCACCAGAGGCTCCCGCTCGACGCGCTCGGCGCCAAGCTCCCGCGCTGCGACATCTGCCAGGAGAAGGCCGCCTTCATCTTCTGCGTCGAGGACCGGGCGCTCTTCTGCCGCGACTGCGACGAGCCCATTCACGTCCCCGGCACGCTCTCCGGGAACCACCAGCGCTACCTCGCCACCGGCATCCGCGTCGGCCTCGGCCCCGTCTCCGCCTGCGCCGCCGGGGACCACGGCGCCGGCCACGACGCCGACCACCACGCCCCGCCCAAGGTCGCCTGC…
		Protein	MKIQCDSCGVAAATVVCCADEAALCARCDVEIHAANKLASKHQRLPLDALGAKLPRCDIC QEKAAFIFCVEDRALFCRDCDEPIHVPGTLSGNHQRYLATGIRVGLGPVSACAAGDHGAG HDADHHAPPKVACEPYPPAQPAARAQQVPSPPQFLPQDWAVDELLQFSDYESNDKLHKDS PLAFKELEWFTADMELFHDHAPKGGRATMEVPEFFASQAADDAAYYRPSRVAATAGLRQS KKARVEIPDDEDFFIVPDLG
TaDBB27	TraesCS6A02G216400.1	CDS	ATGAAGATCCAGTGCGACTCGTGCGGCGTCGCGGCGGCCACGGTGGTGTGCTGCGCGGACGAGGCGGCGCTGTGCGCGCGCTGCGACGTGGAGATCCACGCCGCTAACAAGCTCGCCAGCAAGCACCAGAGGCTCCCGCTCGACGCGCTCGGCGCCAAGCTCCCGCGCTGCGACATCTGCCAGGAGAAGGCCGCCTTCATCTTCTGCGTCGAGGACCGGGCGCTCTTCTGCCGCGACTGCGACGAGCCCATCCACGTCCCCGGCACGCTCTCCGGGAACCACCAGCGCTACCTCGCCACCGGCATCCGCGTCGGCCTCGGCCCCGTCTCCGCCTGCGCCGCCGGGGACCACGGCGCCGCCCACGACGCCGACCACCACGCCCCGCCCAAGGTCTCCTGC…
		Protein	MKIQCDSCGVAAATVVCCADEAALCARCDVEIHAANKLASKHQRLPLDALGAKLPRCDIC QEKAAFIFCVEDRALFCRDCDEPIHVPGTLSGNHQRYLATGIRVGLGPVSACAAGDHGAA HDADHHAPPKVSCEPQPAARAQQVPSPPQFLPQDWAVDELLQFSDYESSDKLHKDSPLAF KELEWFTADMELFHDHAPKGGRATMEVPEFFASQAADDAAYYRPSRVAATAGVRQSKKAR VEIPDDEDFFIVPDLG

## Sheet: Table S3
Table S3 Characteristics of the DBB genes in Triticum aestivum L.
Name	Gene ID	Chromosome location	Physical Location	Base length	Amino acid length	Molecular weight	Isoelectric point	Instability index	Aliphatic index	Grand average hydropathy	Predicted Location
TaDBB1	TraesCS2D02G386300.2	Chr2D	493594892-493596693	783	261	27472.7	5.82	67.24	68.54	-0.325	Nucleus
TaDBB2	TraesCS2A02G388500.2	Chr2A	639469921-639471610	771	257	27229.4	5.82	69.84	68.79	-0.362	Nucleus
TaDBB3	TraesCS2B02G406600.1	Chr2B	583836922-583838512	792	264	27824	5.82	62.87	67.01	-0.333	Nucleus
TaDBB4	TraesCS7B02G006400.1	Chr7B	4012469-4017710	1014	338	36159.2	4.83	44.19	67.93	-0.348	Nucleus
TaDBB5	TraesCS7A02G108400.1	Chr7A	69202530-69208710	1077	359	38311.7	5.1	43.16	68.58	-0.367	Nucleus
TaDBB6	TraesCS7D02G103300.1	Chr7D	65068643-65074510	1089	363	38772.2	5.03	44.46	68.1	-0.358	Nucleus
TaDBB7	TraesCS6B02G285200.1	Chr6B	522307608-522309184	714	238	25141.1	6.04	59.14	60.5	-0.283	Nucleus
TaDBB8	TraesCS6D02G221700.1	Chr6D	334371494-334373222	714	238	25258.1	5.77	61.42	59.24	-0.337	Nucleus
TaDBB9	TraesCS6A02G239300.1	Chr6A	452027712-452029405	708	236	25105	5.77	65.79	58.47	-0.331	Nucleus
TaDBB10	TraesCS2B02G367300.1	Chr2B	531789293-531790940	771	257	27492.8	4.89	48.34	68.91	-0.305	Nucleus
TaDBB11	TraesCS2A02G348900.1	Chr2A	591509370-591510639	762	254	27209.5	4.95	45.82	68.94	-0.302	Nucleus
TaDBB12	TraesCS2A02G366100.1	Chr2A	614488246-614490877	786	262	28237.5	4.79	44.88	69.43	-0.354	Nucleus
TaDBB13	TraesCS6A02G143900.1	Chr6A	124403370-124406651	636	212	21902.9	4.72	51.52	61.79	-0.333	Nucleus
TaDBB14	TraesCS2D02G347300.2	Chr2D	447732881-447734383	771	257	27366.6	4.81	44.92	72.33	-0.246	Nucleus
TaDBB15	TraesCS3A02G139300.1	Chr3A	119941163-119943529	1047	349	37168.5	5.15	55.81	61.09	-0.36	Nucleus
TaDBB16	TraesCS6B02G172300.1	Chr6B	191070056-191072494	636	212	21910	4.89	51.41	62.26	-0.316	Nucleus
TaDBB17	TraesCS6D02G133100.1	Chr6D	122328845-122331360	636	212	21809.8	4.97	48.62	61.79	-0.307	Nucleus
TaDBB18	TraesCS5D02G323400.1	Chr5D	418425228-418429117	633	211	23084.7	5.85	43.25	58.72	-0.611	Nucleus
TaDBB19	TraesCS5A02G317100.1	Chr5A	528806118-528809986	633	211	23146.7	5.74	42.74	57.77	-0.634	Nucleus
TaDBB20	TraesCS5B02G317700.1	Chr5B	504924564-504928672	633	211	23088.7	5.85	42.74	58.25	-0.609	Nucleus
TaDBB21	TraesCS3B02G156900.1	Chr3B	161931784-161934039	1047	349	37477.8	5.22	64.1	59.37	-0.438	Nucleus
TaDBB22	TraesCS7D02G379900.2	Chr7D	494064945-494066604	849	283	29877.5	4.95	59.61	73.6	-0.199	Nucleus
TaDBB23	TraesCS7B02G286300.3	Chr7B	526147646-526148968	840	280	29749.4	5.08	59.68	77.86	-0.188	Nucleus
TaDBB24	TraesCS7A02G383400.1	Chr7A	562319249-562320829	849	283	29956.6	5.04	56.66	74.31	-0.223	Nucleus
TaDBB25	TraesCS6B02G246500.1	Chr6B	447311418-447312595	780	260	28026.6	4.98	42.26	73	-0.266	Nucleus
TaDBB26	TraesCS6D02G199200.1	Chr6D	298809117-298810445	780	260	28221.8	5.14	42.71	73	-0.282	Nucleus
TaDBB27	TraesCS6A02G216400.1	Chr6A	400563054-400564566	768	256	27782.3	5.14	41.21	73.36	-0.265	Nucleus

## Sheet: Table S4
Table S4 Conserved amino acid motifs and annotation of the DBB proteins in wheat.
No.	E-value	Width	Best possible match	InterPro Annotation
1	1.3E-850	50	MKIQCDACEAAAATVLCCADEAALCARCDRRVHAANKLAGKHQRLPLLDP	B-box1 zinc finger domain-containing protein
2	5.0E-585	35	PRCDICQEKRGFFFCVEDRAJLCRDCDVAIHTAGE	B-box2 zinc finger domain-containing protein
3	4.1e-248	24	LSSNHQRFLLTGVRVGLDPVDSPAPSPHE	NO
4	1.3e-123	21	GSSISEYLTKTLPGWHVEDFL	NO
5	1.2e-109	21	DWGVDELLQFSDYESSDKFAE	NO
6	7.2e-54	41	DKPGHMDDVAMQQMESENPRDQNNAHSVPKEQMVNHHHNAY	NO
7	7.7e-44	11	SPLGFKELEWF	NO
8	8.1e-64	29	DDQAPAPKWGRTAAEVPELFASPQPASNA	NO
9	1.9e-62	29	PSYLSDGNSNSLASNETTSAAANQRNYDG	NO
10	1e-57	49	LFSGENSASIPSQNAISGDYSRQISAPNTKTGMTNWTMDNSALRLAEPP	NO

## Sheet: Table S5
Table S5 Syntenic blocks of the DBB genes in wheat.
Gene Name		Gene ID
Gene1	Gene2	Gene1	Gene2
TaDBB1	TaDBB9	TraesCS2D02G386300.2	TraesCS6A02G239300.1
TaDBB1	TaDBB7	TraesCS2D02G386300.2	TraesCS6B02G285200.1
TaDBB1	TaDBB8	TraesCS2D02G386300.2	TraesCS6D02G221700.1
TaDBB2	TaDBB8	TraesCS2A02G388500.2	TraesCS6D02G221700.1
TaDBB2	TaDBB7	TraesCS2A02G388500.2	TraesCS6B02G285200.1
TaDBB2	TaDBB3	TraesCS2A02G388500.2	TraesCS2B02G406600.1
TaDBB3	TaDBB9	TraesCS2B02G406600.1	TraesCS6A02G239300.1
TaDBB3	TaDBB7	TraesCS2B02G406600.1	TraesCS6B02G285200.1
TaDBB5	TaDBB4	TraesCS7A02G108400.1	TraesCS7B02G006400.1
TaDBB5	TaDBB6	TraesCS7A02G108400.1	TraesCS7D02G103300.1
TaDBB7	TaDBB8	TraesCS6B02G285200.1	TraesCS6D02G221700.1
TaDBB9	TaDBB7	TraesCS6A02G239300.1	TraesCS6B02G285200.1
TaDBB10	TaDBB26	TraesCS2B02G367300.1	TraesCS6D02G199200.1
TaDBB10	TaDBB25	TraesCS2B02G367300.1	TraesCS6B02G246500.1
TaDBB10	TaDBB27	TraesCS2B02G367300.1	TraesCS6A02G216400.1
TaDBB11	TaDBB14	TraesCS2A02G348900.1	TraesCS2D02G347300.2
TaDBB11	TaDBB27	TraesCS2A02G348900.1	TraesCS6A02G216400.1
TaDBB13	TaDBB17	TraesCS6A02G143900.1	TraesCS6D02G133100.1
TaDBB13	TaDBB16	TraesCS6A02G143900.1	TraesCS6B02G172300.1
TaDBB15	TaDBB21	TraesCS3A02G139300.1	TraesCS3B02G156900.1
TaDBB16	TaDBB17	TraesCS6B02G172300.1	TraesCS6D02G133100.1
TaDBB19	TaDBB18	TraesCS5A02G317100.1	TraesCS5D02G323400.1
TaDBB19	TaDBB20	TraesCS5A02G317100.1	TraesCS5B02G317700.1
TaDBB20	TaDBB18	TraesCS5B02G317700.1	TraesCS5D02G323400.1
TaDBB24	TaDBB23	TraesCS7A02G383400.1	TraesCS7B02G286300.3
TaDBB25	TaDBB26	TraesCS6B02G246500.1	TraesCS6D02G199200.1
TaDBB27	TaDBB25	TraesCS6A02G216400.1	TraesCS6B02G246500.1
TaDBB27	TaDBB26	TraesCS6A02G216400.1	TraesCS6D02G199200.1

## Sheet: Table S6
Table S6 One-to-one orthologous relationships of Triticum aestivum DBB genes between Oryza sativa and Arabidopsis thaliana.
Gene ID
Triticum aestivum	Oryza sativa	Arabidopsis thaliana
TraesCS7A02G108400.1	LOC_Os06g05890	NO
TraesCS7D02G103300.1	LOC_Os06g05890	NO
TraesCS6B02G285200.1	LOC_Os02g43170	NO
TraesCS6B02G285200.1	LOC_Os04g45690	NO
TraesCS6D02G221700.1	LOC_Os02g43170	NO
TraesCS6D02G221700.1	LOC_Os04g45690	NO
TraesCS6A02G239300.1	LOC_Os02g43170	NO
TraesCS6A02G239300.1	LOC_Os04g45690	NO
TraesCS2A02G348900.1	LOC_Os04g41560	NO
TraesCS3A02G139300.1	LOC_Os01g10580	NO
TraesCS3A02G139300.1	LOC_Os05g11510	NO
TraesCS5D02G323400.1	LOC_Os09g35880	NO
TraesCS5A02G317100.1	LOC_Os09g35880	NO
TraesCS5B02G317700.1	LOC_Os09g35880	NO
TraesCS3B02G156900.1	LOC_Os01g10580	NO
TraesCS3B02G156900.1	LOC_Os05g11510	NO
TraesCS6B02G246500.1	LOC_Os02g39360	NO
TraesCS6B02G246500.1	LOC_Os04g41560	NO
TraesCS6D02G199200.1	LOC_Os02g39360	NO
TraesCS6D02G199200.1	LOC_Os04g41560	NO
TraesCS6A02G216400.1	LOC_Os02g39360	NO
TraesCS6A02G216400.1	LOC_Os04g41560	NO

## Sheet: Table S7
Table S7 Ks, Ka and Ka/Ks calculation and divergent time of the duplicated wheat DBB gene pairs.
Duplicated Gene Pairs	Duplicated Gene Pairs ID	Ka	Ks	Ka/Ks	Length/bp	Divergence-Time(Mya)
TaDBB1/TaDBB9	TraesCS2D02G386300.2/TraesCS6A02G239300.1	0.19516	0.433731	0.449956	684	23.8314
TaDBB1/TaDBB7	TraesCS2D02G386300.2/TraesCS6B02G285200.1	0.186977	0.534477	0.349831	690	29.3669
TaDBB1/TaDBB8	TraesCS2D02G386300.2/TraesCS6D02G221700.1	0.156447	0.486776	0.321394	669	26.7459
TaDBB2/TaDBB8	TraesCS2A02G388500.2/TraesCS6D02G221700.1	0.16155	0.45977	0.35137	675	25.2621
TaDBB2/TaDBB7	TraesCS2A02G388500.2/TraesCS6B02G285200.1	0.174663	0.457729	0.381587	669	25.15
TaDBB2/TaDBB3	TraesCS2A02G388500.2/TraesCS2B02G406600.1	0.0123423	0.0365608	0.337584	768	2.00883
TaDBB3/TaDBB9	TraesCS2B02G406600.1/TraesCS6A02G239300.1	0.168599	0.403296	0.418054	681	22.1591
TaDBB3/TaDBB7	TraesCS2B02G406600.1/TraesCS6B02G285200.1	0.187732	0.431604	0.434964	693	23.7145
TaDBB5/TaDBB4	TraesCS7A02G108400.1/TraesCS7B02G006400.1	0.00653314	0.0419103	0.155884	1014	2.30277
TaDBB5/TaDBB6	TraesCS7A02G108400.1/TraesCS7D02G103300.1	0.00492007	0.0473842	0.103834	1077	2.60353
TaDBB7/TaDBB8	TraesCS6B02G285200.1/TraesCS6D02G221700.1	0.0114506	0.0932878	0.122745	699	5.1257
TaDBB9/TaDBB7	TraesCS6A02G239300.1/TraesCS6B02G285200.1	0.0232277	0.0948631	0.244855	693	5.21226
TaDBB10/TaDBB26	TraesCS2B02G367300.1/TraesCS6D02G199200.1	0.165616	0.33906	0.488456	708	18.6297
TaDBB10/TaDBB25	TraesCS2B02G367300.1/TraesCS6B02G246500.1	0.189223	0.311589	0.607286	729	17.1203
TaDBB10/TaDBB27	TraesCS2B02G367300.1/TraesCS6A02G216400.1	0.186208	0.334638	0.556444	717	18.3867
TaDBB11/TaDBB14	TraesCS2A02G348900.1/TraesCS2D02G347300.2	0.0139803	0.0740288	0.18885	762	4.06751
TaDBB11/TaDBB27	TraesCS2A02G348900.1/TraesCS6A02G216400.1	0.183719	0.330854	0.555287	714	18.1788
TaDBB13/TaDBB17	TraesCS6A02G143900.1/TraesCS6D02G133100.1	0.0209146	0.114099	0.183303	636	6.26915
TaDBB13/TaDBB16	TraesCS6A02G143900.1/TraesCS6B02G172300.1	0.0230626	0.0910206	0.253378	636	5.00113
TaDBB15/TaDBB21	TraesCS3A02G139300.1/TraesCS3B02G156900.1	0.0257481	0.122376	0.210401	1047	6.72396
TaDBB16/TaDBB17	TraesCS6B02G172300.1/TraesCS6D02G133100.1	0.0145939	0.0910206	0.160336	636	5.00113
TaDBB19/TaDBB18	TraesCS5A02G317100.1/TraesCS5D02G323400.1	0.0101628	0.0526532	0.193013	633	2.89303
TaDBB19/TaDBB20	TraesCS5A02G317100.1/TraesCS5B02G317700.1	0.00202156	0.0449012	0.0450225	633	2.4671
TaDBB20/TaDBB18	TraesCS5B02G317700.1/TraesCS5D02G323400.1	0.00812191	0.0843801	0.0962538	633	4.63627
TaDBB24/TaDBB23	TraesCS7A02G383400.1/TraesCS7B02G286300.3	0.0175633	0.0449386	0.39083	840	2.46915
TaDBB25/TaDBB26	TraesCS6B02G246500.1/TraesCS6D02G199200.1	0.0186926	0.0505336	0.369903	780	2.77657
TaDBB27/TaDBB25	TraesCS6A02G216400.1/TraesCS6B02G246500.1	0.0189611	0.0398198	0.476172	768	2.1879
TaDBB27/TaDBB26	TraesCS6A02G216400.1/TraesCS6D02G199200.1	0.00684936	0.0396319	0.172825	768	2.17757

## Sheet: Table S8
Table S8 Promoter element analysis of wheat DBB genes.
Gene Name	Gene ID	abscisic acid responsiveness	auxin-responsive element	cell cycle regulation	defense and stress responsiveness	low temperature responsiveness	anaerobic induction	circadian control	zein metabolism regulation	meristem expression	endosperm expression	gibberellin responsive element	light responsive element	drought-inducibility	low-temperature responsiveness	salicylic acid responsiveness
TaDBB1	TraesCS2D02G386300.2	√	×	×	×	√	×	√	√	√	×	×	√	√	×	×
TaDBB2	TraesCS2A02G388500.2	√	×	×	×	√	√	×		√	×	×	×	√	×	×
TaDBB3	TraesCS2B02G406600.1	√	×	×	×	√	×	√	√	√	×	×	√	√	×	×
TaDBB4	TraesCS7B02G006400.1	√	√	×	×	×	√	×	×	×	×	√	√	×	×	×
TaDBB5	TraesCS7A02G108400.1	√	×	×	√	×	√	×	×	×	×	×	√	√	√	×
TaDBB6	TraesCS7D02G103300.1	√	√	×	×	√	√	×	×	√	×	√	√	√	×	×
TaDBB7	TraesCS6B02G285200.1	√	×	×	×	√	√	×	√	√	×	√	√	√	×	×
TaDBB8	TraesCS6D02G221700.1	√	×	×	×	×	×	×	√	×	×	×	√	√	√	√
TaDBB9	TraesCS6A02G239300.1	√	√	×	×	√	√	×	×	√	×	√	√	√	×	×
TaDBB10	TraesCS2B02G367300.1	√	√	√	×	√	×	×	√	√	×	×	√	√	×	×
TaDBB11	TraesCS2A02G348900.1	√	×	×	×	√	×	×	×	√	×	×	√	√	×	×
TaDBB12	TraesCS2A02G366100.1	√	√	√	×	√	√	×	×	√	√	√	√	√	×	×
TaDBB13	TraesCS6A02G143900.1	√	×	×	×	×	√	√	√	√	×	√	√	√	×	×
TaDBB14	TraesCS2D02G347300.2	√	×	√	×	√	×	×	√	√	×	×	√	√	×	×
TaDBB15	TraesCS3A02G139300.1	√	×	×	×	×	√	×	√	√	√	×	√	×	×	×
TaDBB16	TraesCS6B02G172300.1	√	×	×	√	√	√	×	×	×	×	√	√	√	×	×
TaDBB17	TraesCS6D02G133100.1	√	×	×	×	√	√	×	×	×	×	√	√	×	×	×
TaDBB18	TraesCS5D02G323400.1	√	√	×	√	√	√	×	×	√	×	×	√	×	×	×
TaDBB19	TraesCS5A02G317100.1	√	√	×	×	×	√	√	×	√	×	×	√	×	×	×
TaDBB20	TraesCS5B02G317700.1	√	√	×	×	×	√	√	√	√	×	×	√	×	×	×
TaDBB21	TraesCS3B02G156900.1	√	√	×	×	√	√	×	√	√	×	√	√	√	×	×
TaDBB22	TraesCS7D02G379900.2	√	×	×	√	×	√	√	×	√	×	×	√	×	×	×
TaDBB23	TraesCS7B02G286300.3	×	×	×	×	×	√	×	√	√	×	×	√	√	×	×
TaDBB24	TraesCS7A02G383400.1	√	×	√	√	×	√	√	√	√	×	×	√	×	×	×
TaDBB25	TraesCS6B02G246500.1	√	×	×	×	√	√	√	√	×	×	×	√	×	×	×
TaDBB26	TraesCS6D02G199200.1	√	×	×	√	√	√	×	×	√	√	×	√	×	×	×
TaDBB27	TraesCS6A02G216400.1	√	×	×	×	√	√	×	√	√	×	×	√	×	×	×
×	without this cis-element
√	with this cis-element

## Sheet: Table S9
Table S9 The expression profiles [log2 (TPM+1)] of the DBB genes in different tissues of wheat.
Gene ID	Gene Name	root	stem	leaf	spike	grain
TraesCS7D02G103300	TaDBB6	2.81036	2.55742	1.20456	2.04779	2.07359
TraesCS2B02G406600	TaDBB3	0.123687	0.0201373	0.0427368	0.0132393	0.139514
TraesCS7A02G108400	TaDBB5	3.1789	2.84965	1.43017	2.26419	2.82134
TraesCS2B02G367300	TaDBB10	0.0228848	0.277448	1.14297	1.28226	1.2105
TraesCS7A02G383400	TaDBB24	0.901785	0.526965	0.072136	0.224477	0.14398
TraesCS2A02G388500	TaDBB2	0.24894	0.132602	0.0755669	0.0552637	0.06921
TraesCS6D02G133100	TaDBB17	0.0327836	0.131803	0.179217	0.0300267	0.0240203
TraesCS2D02G386300	TaDBB1	0.600553	0.205309	0.0853675	0.0719137	0.145677
TraesCS5D02G323400	TaDBB18	4.26166	3.86929	2.05831	2.40101	2.50052
TraesCS6B02G172300	TaDBB16	0.0220155	0.0220169	0.103014	0	0
TraesCS7B02G286300	TaDBB23	1.03512	0.404242	0.128272	0.100501	0.115967
TraesCS6A02G239300	TaDBB9	0.228581	0.0683544	0.0950575	0.0635595	0.19805
TraesCS3B02G156900	TaDBB21	2.40725	2.77098	1.89418	1.8992	2.19779
TraesCS5A02G317100	TaDBB19	4.46717	3.76721	2.25529	2.17633	2.67913
TraesCS2D02G347300	TaDBB14	0.429556	1.04891	1.37629	1.46393	1.32189
TraesCS2A02G348900	TaDBB11	0.0338254	0.395228	1.5854	1.05985	0.557102
TraesCS6A02G143900	TaDBB13	0.365976	0	0.486467	0	0.0307146
TraesCS3A02G139300	TaDBB15	3.61619	3.58127	1.9155	1.93642	2.84764
TraesCS6B02G285200	TaDBB7	0.331507	0.0966033	0.110959	0.0249125	0.0682003
TraesCS6B02G246500	TaDBB25	0.393105	0.666424	0.6515	0.449011	0.651296
TraesCS7B02G006400	TaDBB4	2.76221	2.60548	1.32294	2.02459	2.17304
TraesCS7D02G379900	TaDBB22	0.944745	0.361697	0.0068294	0.10185	0.124165
TraesCS2A02G366100	TaDBB12	0.0267307	0.24076	0.29685	0.876743	0.767877
TraesCS6D02G221700	TaDBB8	0.515204	0.164122	0.0982134	0.00533243	0.232413
TraesCS5B02G317700	TaDBB20	4.58387	4.17272	2.55053	2.8687	3.1176
TraesCS6A02G216400	TaDBB27	0.150313	1.03831	0.841096	0.548916	0.734711
TraesCS6D02G199200	TaDBB26	0.999322	1.70944	1.30622	1.15242	1.9114

## Sheet: Table S10
Table S10. qRT-PCR results of TaDBB under ABA, light/darkness, and drought stress.
Time Gene	ABA					Drought					Light/Dark
	0h	6h	12h	24h	48h	0h	6h	12h	24h	48h	Light	Dark
DBB1	1	0.713254	0.890604	0.989936	1.86358	1	2.69931	0.0256263	0.0938501	0.0842637	1	2.42014
DBB2	1	0.0732507	0.052901	0.778306	0.395697	1	1.84912	0.0670781	0.116359	0.157272	1	0.0958397
DBB3	1	0.855621	0.471489	0.805521	1.68482	1	2.74919	0.0266647	0.107593	0.15063	1	2.24548
DBB4	1	1.4663	0.806797	0.852346	1.15258	1	1.92406	0.461976	0.232388	0.430067	1	1.11745
DBB5	1	1.38642	0.917113	0.877975	1.26512	1	1.3956	0.495489	0.31031	0.545526	1	1.11745
DBB6	1	1.31162	0.921667	0.926616	1.24541	1	1.24071	0.521552	0.345781	0.499773	1	1.14629
DBB7	1	1.18039	1.25323	1.14981	2.40045	1	0.615924	0.0462165	0.143629	0.165219	1	2.98642
DBB8	1	0.970906	1.29167	1.29103	2.26165	1	0.399302	0.206294	0.171775	0.187005	1	2.0746
DBB9	1	0.788721	0.757384	0.919277	1.96355	1	0.178681	0.0705689	0.0780463	0.0626333	1	2.5878
DBB10	1	0.100287	0.0977954	0.991763	0.93606	1	0.361436	0.353518	0.31822	0.368693	1	0.0845172
DBB11	1	0.177306	0.116338	1.2085	0.799387	1	0.872434	0.27814	0.764681	0.793161	1	0.0467169
DBB12	1	0.434969	0.0603809	0.641116	0.897897	1	0.14981	0.165216	0.227485	0.386626	1	0.0400692
DBB13	1	0.394535	0.393916	0.650987	2.23743	1	1.02998	0.0464548	0.174585	0.239918	1	4.17996
DBB14	1	0.481108	0.12006	1.02013	1.10297	1	1.47088	0.159699	0.146951	0.194971	1	0.051271
DBB15	1	1.46613	0.247604	0.278563	0.694135	1	2.40926	0.158845	0.285324	0.442448	1	0.244031
DBB16	1	0.76929	0.735156	1.28884	2.36613	1	3.40109	0.0773326	0.535224	0.800797	1	2.96667
DBB17	1	3.04191	2.00183	0.934319	2.31385	1	1.72271	0.502657	0.608486	1.12716	1	1.71853
DBB18	1	0.167666	0.04992	1.23211	1.21101	1	1.33586	0.393499	0.433483	0.573848	1	0.217655
DBB19	1	0.253949	0.0548418	1.0987	1.12646	1	1.11284	0.448647	0.420775	0.507699	1	0.276007
DBB20	1	0.209935	0.0569557	1.19636	1.15018	1	0.673823	0.5545	0.384196	0.53415	1	0.145279
DBB21	1	1.4626	0.283545	0.442854	0.982369	1	0.856048	0.856048	0.657284	1.12709	1	0.239334
DBB22	1	1.90574	0.893959	1.33226	2.57607	1	0.314514	0.0736137	0.416424	0.381428	1	3.55841
DBB23	1	1.65929	0.401907	0.246239	0.876966	1	0.652344	0.695204	0.400658	0.775571	1	2.14579
DBB24	1	1.29823	0.270785	0.377682	0.898639	1	0.147896	0.0636015	0.138219	0.145266	1	2.28198
DBB25	1	0.758649	0.266153	1.09724	1.20624	1	0.45557	0.615788	0.42498	0.370886	1	0.189924
DBB26	1	0.295356	0.0891852	0.791859	0.934438	1	0.45557	0.615788	0.42498	0.370886	1	0.177811
DBB27	1	0.471974	0.250972	0.791585	0.936491	1	0.729353	0.639764	0.548713	0.493718	1	0.230486

[truncated: 4 more sheets: Table S11, Table S12, Table S13, Table S14]
